# Supplementary material for: Antioxidant Compounds from Microalgae: A Review
Source: Mar Drugs. 2021 Sep 28;19(10):549. doi: 10.3390/md19100549 (PMC8537667; doi:10.3390/md19100549)
Supplement: Supplementary file 1 [file marinedrugs-19-00549-s001.zip]

Archive with 1 entries (1 files):
- marinedrugs-1400000-supplementary.pdf
